# Supplementary material for: Rough backs: taxonomic value of epicuticular sculpturing in the genus Milnesium Doyère, 1840 (Tardigrada: Apochela)
Source: Sci Rep. 2022 Jun 14;12:9857. doi: 10.1038/s41598-022-10758-z (PMC9197921; doi:10.1038/s41598-022-10758-z)
Supplement: Supplementary file 1 — Supplementary Information. [file 41598_2022_10758_MOESM1_ESM.xlsx]

## Sheet: instructions
	INSTRUCTIONS and TERMS OF USE
	1	This is a morphometric template for species of the Tardigrada Order Apochela.
	2	The template caluclates the pt ratio and other relative measures only if all measurements required to calculate a ratio are provided (otherwise the ratio cell remains empty, meaning lack of data). The only numbers you need to enter are absolute measurements in micrometres [μm] in sheets "females" and "males". If a structure is not measurable leave the cell empty (enetring zeros will mean that the…
	3	Both "females" and "males" sheets automatically calculate basic statistics (number of measurements, range, mean and SD). The table with these statistics is placed after the last (30th) specimen. The summary table can be then copied and pasted directly to MS Word.
	4	If measurements are done on the type series, please enter the holotype in the first column (this way holotype data are automatically copied to the summary table at end of the sheet). If measurements are not done on the type series, you may delete the last two columns in the summary table. You may change specimen/slide names as desired.
	5	If a trait listed is not present in the species you are measuring, remove the entire row (highlight the row, right mouse click, choose "delete").
	6	Data from sheets "females" and "males" are automatically copied to the four remaining "stats" sheets. Data in those sheets are arranged for statistical analyses in the majority of statistical software.
	7	If you want to see the formulas behind this template, press Ctrl+` (usually just before "1" on the keyboard). To return to the value view, press Ctrl+` again.
	8	This template can be freely used but each published use must be credited as Morphometric data were handled using the Apochela ver. 1.2 template available from the Tardigrada Register, www.tardigrada.net/register (Michalczyk & Kaczmarek 2013). The reference is: Michalczyk, Ł. & Kaczmarek, Ł. (2013) The Tardigrada Register: a comprehensive online data repository for tardigrade taxonomy. Journal of …
	9	Copyright by Łukasz Michalczyk. Enquires and suggestions: LM@tardigrada.net

## Sheet: SM description
SM.01 – An xlsx file with raw measurements of Milnesium decorum sp. nov.

## Sheet: general info
	Species		Milnesium decorum
	Population		PT.010
	Type series		YES
	Author		Witold Morek
	Date		17.08.2019

## Sheet: females
SPECIMEN	1 (HOL)		2		3		4		5		6		7		8		9		10		11		12		13		14		15		16		17		18		19		20		21		22		23		24		25
CHARACTER	µm	pt	µm	pt	µm	pt	µm	pt	µm	pt	µm	pt	µm	pt	µm	pt	µm	pt	µm	pt	µm	pt	µm	pt	µm	pt	µm	pt	µm	pt	µm	pt	µm	pt	µm	pt	µm	pt	µm	pt	µm	pt	µm	pt	µm	pt	µm	pt	µm
Body length	705	1584.27	761	1559.43	610	1459.33	414	1357.38	466	1403.61	613	1380.63	783	1767.49
Peribuccal papillae length	9.9	22.2472	9.8	20.082	8.6	20.5742			6.4	19.2771			10.8	24.3792
Lateral papillae length	7.5	16.8539	7.8	15.9836	6.5	15.5502	4.1	13.4426	5.6	16.8675	7.1	15.991	8.9	20.0903
Buccal tube
Length	44.5	–	48.8	–	41.8	–	30.5	–	33.2	–	44.4	–	44.3	–		–		–		–		–		–		–		–		–		–		–		–		–		–		–		–		–		–
Stylet support insertion point	27.5	61.7978	28.9	59.2213	27.4	65.5502	19.6	64.2623	21.2	63.8554	28	63.0631	28.3	63.8826
Anterior width	17.5	39.3258	20.9	42.8279	14.6	34.9282	11	36.0656	11.2	33.7349	20.7	46.6216	23	51.9187
Standard width	15.3	34.382	19.6	40.1639	12.7	30.3828	9.4	30.8197	10.6	31.9277	16.4	36.9369	19.6	44.2438
Posterior width	15.1	33.9326	20	40.9836	11.7	27.9904	9.8	32.1311	9.3	28.012	16.3	36.7117	19.8	44.6953
Standard width/length ratio	0.34382	–	0.401639	–	0.303828	–	0.308197	–	0.319277	–	0.369369	–	0.442438	–		–		–		–		–		–		–		–		–		–		–		–		–		–		–		–		–		–
Posterior/anterior width ratio	0.862857	–	0.956938	–	0.80137	–	0.890909	–	0.830357	–	0.78744	–	0.86087	–		–		–		–		–		–		–		–		–		–		–		–		–		–		–		–		–		–
Claw 1 lengths
External primary branch	20.1	45.1685	21.7	44.4672	15.9	38.0383	13.2	43.2787	14.9	44.8795	18.4	41.4414	19.9	44.921
External base + secondary branch	15.7	35.2809	16.2	33.1967	12.8	30.622	10.3	33.7705	12.2	36.747	13.7	30.8559	15.5	34.9887
External branches length ratio	0.781095	–	0.746544	–	0.805031	–	0.780303	–	0.818792	–	0.744565	–	0.778894	–		–		–		–		–		–		–		–		–		–		–		–		–		–		–		–		–		–
Internal primary branch	18.6	41.7978	21.1	43.2377	15	35.8852	13.3	43.6066	14.8	44.5783	17.8	40.0901	19.1	43.1151
Internal base + secondary branch	14.9	33.4831	15.8	32.377	11.7	27.9904	9.9	32.459	11.6	34.9398	13.4	30.1802	15.2	34.3115
Internal spur			5.5	11.2705	5.2	12.4402	4.2	13.7705			5.5	12.3874	5.4	12.1896
Internal branches length ratio	0.801075	–	0.748815	–	0.78	–	0.744361	–	0.783784	–	0.752809	–	0.795812	–		–		–		–		–		–		–		–		–		–		–		–		–		–		–		–		–		–
Claw 2 lengths
External primary branch	22.5	50.5618	22	45.082	16.9	40.4306	15.5	50.8197	16	48.1928	18.9	42.5676	19.5	44.0181
External base + secondary branch	16	35.9551	16.5	33.8115	12.8	30.622	9.7	31.8033			13.8	31.0811	16	36.1174
External branches length ratio	0.711111	–	0.75	–	0.757396	–	0.625806	–		–	0.730159	–	0.820513	–		–		–		–		–		–		–		–		–		–		–		–		–		–		–		–		–		–
Internal primary branch	19.1	42.9213			16.8	40.1914	14.8	48.5246	16	48.1928	18.4	41.4414	19.9	44.921
Internal base + secondary branch	14.9	33.4831	15	30.7377	12.7	30.3828	9.7	31.8033					15.8	35.6659
Internal spur	6.9	15.5056	6.2	12.7049	5.1	12.201	4.2	13.7705	6.2	18.6747	6.2	13.964	5.9	13.3183
Internal branches length ratio	0.780105	–		–	0.755952	–	0.655405	–		–		–	0.79397	–		–		–		–		–		–		–		–		–		–		–		–		–		–		–		–		–		–
Claw 3 lengths
External primary branch	20.7	46.5169	20.3	41.5984	17.4	41.6268	14.2	46.5574	16.4	49.3976	21	47.2973	20	45.1467
External base + secondary branch	16.1	36.1798	16.6	34.0164	12.9	30.8612	10.3	33.7705	12	36.1446	14.5	32.6577	15.6	35.2144
External branches length ratio	0.777778	–	0.817734	–	0.741379	–	0.725352	–	0.731707	–	0.690476	–	0.78	–		–		–		–		–		–		–		–		–		–		–		–		–		–		–		–		–		–
Internal primary branch	19.4	43.5955	19.9	40.7787	17.4	41.6268			15.5	46.6867	18.9	42.5676	18.8	42.4379
Internal base + secondary branch	15.2	34.1573	15.6	31.9672	12.2	29.1866	10.4	34.0984	11.8	35.5422	13.9	31.3063	15.4	34.763
Internal spur			6.4	13.1148			4.3	14.0984	5.2	15.6627	5.9	13.2883	5.4	12.1896
Internal branches length ratio	0.783505	–	0.78392	–	0.701149	–		–	0.76129	–	0.73545	–	0.819149	–		–		–		–		–		–		–		–		–		–		–		–		–		–		–		–		–		–
Claw 4 lengths
Anterior primary branch	26.8	60.2247	27.1	55.5328	21.8	52.1531	18	59.0164	20.5	61.747	25.1	56.5315	24	54.1761
Anterior base + secondary branch	18.4	41.3483	17	34.8361	15.5	37.0813	11.1	36.3934	12.5	37.6506	16.5	37.1622	17.6	39.7291
Anterior branches length ratio	0.686567	–	0.627306	–	0.711009	–	0.616667	–	0.609756	–	0.657371	–	0.733333	–		–		–		–		–		–		–		–		–		–		–		–		–		–		–		–		–		–
Posterior primary branch	25	56.1798	26	53.2787	20.6	49.2823	16.1	52.7869	19.3	58.1325	23.6	53.1532	22.9	51.693
Posterior base + secondary branch	17.4	39.1011	16.9	34.6311	14.7	35.1675	11.3	37.0492	12.9	38.8554	15.2	34.2342	17.7	39.9549
Posterior spur	6.5	14.6067					4.5	14.7541	5.6	16.8675	5.7	12.8378	4.7	10.6095
Posterior branches length ratio	0.696	–	0.65	–	0.713592	–	0.701863	–	0.668394	–	0.644068	–	0.772926	–		–		–		–		–		–		–		–		–		–		–		–		–		–		–		–		–		–
Eyes (0 = absent; 1 = present)	1		1		1		0		1		1		1
Bars under claws I (0/1)	0		0		1		0		1		0		0
Bars under claws II (0/1)	0		0		1		0		1		0		0
Bars under claws III (0/1)	0		0		1		0		1		0		0
[truncated: 19 more columns]

## Sheet: hatchlings
SPECIMEN	1 (HOL)		2		3		4		5		6		7		8		9		10		11		12		13		14		15		16		17		18		19		20		21		22		23		24		25
CHARACTER	µm	pt	µm	pt	µm	pt	µm	pt	µm	pt	µm	pt	µm	pt	µm	pt	µm	pt	µm	pt	µm	pt	µm	pt	µm	pt	µm	pt	µm	pt	µm	pt	µm	pt	µm	pt	µm	pt	µm	pt	µm	pt	µm	pt	µm	pt	µm	pt	µm
Body length	265	1108.79	269	1084.68	312	1218.75	293	1181.45	299	1245.83	322	1314.29	300	1271.19	296	1223.14
Peribuccal papillae length	4.3	17.9916					4.3	17.3387	4	16.6667	3.4	13.8776			3.4	14.0496
Lateral papillae length					3.9	15.2344	4.5	18.1452	3.1	12.9167					3.6	14.876
Buccal tube
Length	23.9	–	24.8	–	25.6	–	24.8	–	24	–	24.5	–	23.6	–	24.2	–	23.7	–		–		–		–		–		–		–		–		–		–		–		–		–		–		–		–
Stylet support insertion point	16.3	68.2008	16.3	65.7258	16.4	64.0625	16.3	65.7258	16.6	69.1667	16.8	68.5714	15.7	66.5254	16.5	68.1818	16	67.5105
Anterior width	7.1	29.7071	7.3	29.4355	7.3	28.5156	8.3	33.4677	7.2	30	7.3	29.7959	7.6	32.2034	8.1	33.4711	8.3	35.0211
Standard width	6.1	25.523	6.8	27.4194	6.7	26.1719	7.1	28.629	6.5	27.0833	6.6	26.9388	6.3	26.6949	6.5	26.8595	6.8	28.692
Posterior width	6.5	27.1967	6.3	25.4032	6.8	26.5625	6.9	27.8226	6.5	27.0833	6.2	25.3061	6.7	28.3898	6.8	28.0992	7	29.5359
Standard width/length ratio	0.25523	–	0.274194	–	0.261719	–	0.28629	–	0.270833	–	0.269388	–	0.266949	–	0.268595	–	0.28692	–		–		–		–		–		–		–		–		–		–		–		–		–		–		–		–
Posterior/anterior width ratio	0.915493	–	0.863014	–	0.931507	–	0.831325	–	0.902778	–	0.849315	–	0.881579	–	0.839506	–	0.843373	–		–		–		–		–		–		–		–		–		–		–		–		–		–		–		–
Claw 1 lengths
External primary branch	12.9	53.9749	12.1	48.7903	13.1	51.1719	13.1	52.8226	11.8	49.1667	12.2	49.7959	11.9	50.4237	11.5	47.5207
External base + secondary branch	8.8	36.8201			9.5	37.1094	8.9	35.8871	8.3	34.5833	8.6	35.102	8.5	36.0169	8.6	35.5372	8.9	37.5527
External spur	1.7	7.11297	3.1	12.5	2.5	9.76562	2.4	9.67742	2	8.33333							2	8.43882
External branches length ratio	0.682171	–		–	0.725191	–	0.679389	–	0.70339	–	0.704918	–	0.714286	–	0.747826	–		–		–		–		–		–		–		–		–		–		–		–		–		–		–		–		–
Internal primary branch	10.6	44.3515	10.6	42.7419	13.1	51.1719	12.9	52.0161			11.6	47.3469	11.2	47.4576			11.3	47.6793
Internal base + secondary branch	8.9	37.2385	8.6	34.6774	9.1	35.5469	9	36.2903	8.4	35	8.3	33.8776	8.8	37.2881	8	33.0579	9.4	39.6624
Internal spur	2.7	11.2971	2.1	8.46774	3.4	13.2812	3.2	12.9032	3.2	13.3333			3.4	14.4068	3.2	13.2231	2.3	9.70464
Internal branches length ratio	0.839623	–	0.811321	–	0.694656	–	0.697674	–		–	0.715517	–	0.785714	–		–	0.831858	–		–		–		–		–		–		–		–		–		–		–		–		–		–		–		–
Claw 2 lengths
External primary branch			13.3	53.629	14.6	57.0312	13.7	55.2419	12.4	51.6667	13	53.0612	13.2	55.9322	11.4	47.1074	12.9	54.4304
External base + secondary branch	9.4	39.3305	9.5	38.3065	9.8	38.2812	9.2	37.0968	8.3	34.5833	9	36.7347	8.8	37.2881			8.9	37.5527
External spur	2.2	9.20502	2.3	9.27419	3.1	12.1094					2.6	10.6122	2.8	11.8644			2.6	10.9705
External branches length ratio		–	0.714286	–	0.671233	–	0.671533	–	0.669355	–	0.692308	–	0.666667	–		–	0.689922	–		–		–		–		–		–		–		–		–		–		–		–		–		–		–		–
Internal primary branch	12.3	51.4644	11	44.3548	13.9	54.2969	12.8	51.6129			11.9	48.5714	11.7	49.5763	11.2	46.281	12.3	51.8987
Internal base + secondary branch	8.8	36.8201	9.1	36.6935	9.2	35.9375	8.9	35.8871	8.6	35.8333	8.5	34.6939	8.8	37.2881
Internal spur	3	12.5523	2.3	9.27419	3.2	12.5			2.4	10	3.7	15.102	4	16.9492			3.6	15.1899
Internal branches length ratio	0.715447	–	0.827273	–	0.661871	–	0.695312	–		–	0.714286	–	0.752137	–		–		–		–		–		–		–		–		–		–		–		–		–		–		–		–		–		–
Claw 3 lengths
External primary branch	12.9	53.9749	14.3	57.6613	14.6	57.0312	13.7	55.2419	12.3	51.25	13.1	53.4694	13.2	55.9322	12.5	51.6529	12.8	54.0084
External base + secondary branch	9.3	38.9121	9	36.2903	10.1	39.4531	9.5	38.3065	8.6	35.8333	9.2	37.551	8.9	37.7119	8.8	36.3636	9.3	39.2405
External spur	2.6	10.8787	2.5	10.0806	2.3	8.98437	3.2	12.9032
External branches length ratio	0.72093	–	0.629371	–	0.691781	–	0.693431	–	0.699187	–	0.70229	–	0.674242	–	0.704	–	0.726562	–		–		–		–		–		–		–		–		–		–		–		–		–		–		–		–
Internal primary branch	12.9	53.9749	12.3	49.5968	13.6	53.125					12.8	52.2449	12.5	52.9661			13.1	55.2743
Internal base + secondary branch	9.2	38.4937	9.4	37.9032	9.4	36.7188			8.7	36.25	9.7	39.5918	8.7	36.8644	8.6	35.5372
Internal spur	2.6	10.8787	3.1	12.5	2.4	9.375	3.5	14.1129	3.3	13.75	2.6	10.6122	3.6	15.2542	3.1	12.8099
Internal branches length ratio	0.713178	–	0.764228	–	0.691176	–		–		–	0.757812	–	0.696	–		–		–		–		–		–		–		–		–		–		–		–		–		–		–		–		–		–
Claw 4 lengths
Anterior primary branch	16	66.9456	15.1	60.8871	16.9	66.0156	16.6	66.9355	14.6	60.8333	15.3	62.449			14	57.8512	15.4	64.9789
Anterior base + secondary branch	9	37.6569	9.6	38.7097					9	37.5					9	37.1901	8.8	37.1308
Anterior spur	1.9	7.94979	2.8	11.2903					3.1	12.9167					2.4	9.91736
Anterior branches length ratio	0.5625	–	0.635762	–		–		–	0.616438	–		–		–	0.642857	–	0.571429	–		–		–		–		–		–		–		–		–		–		–		–		–		–		–		–
Posterior primary branch	14.3	59.8326	13.6	54.8387			15.5	62.5	13.1	54.5833	14.3	58.3673			13.3	54.9587	14.7	62.0253
Posterior base + secondary branch	9.5	39.749	8.9	35.8871					8.5	35.4167					8.4	34.7107	9.1	38.3966
Posterior spur	2.8	11.7155	3.1	12.5					3.1	12.9167					2.9	11.9835	3.6	15.1899
Posterior branches length ratio	0.664336	–	0.654412	–		–		–	0.648855	–		–		–	0.631579	–	0.619048	–		–		–		–		–		–		–		–		–		–		–		–		–		–		–		–
Eyes (0 = absent; 1 = present)	0		0		0		0		0		1		1
Bars under claws I (0/1)	0		0		0		0		0		0		1
Bars under claws II (0/1)	0		0		0		0		0		0		1
Bars under claws III (0/1)	0		0		0		0		0		0		1
[truncated: 19 more columns]

## Sheet: males
SPECIMEN	1 (HOL)		2		3		4		5		6		7		8		9		10		11		12		13		14		15		16		17		18		19		20		21		22		23		24		25
CHARACTER	µm	pt	µm	pt	µm	pt	µm	pt	µm	pt	µm	pt	µm	pt	µm	pt	µm	pt	µm	pt	µm	pt	µm	pt	µm	pt	µm	pt	µm	pt	µm	pt	µm	pt	µm	pt	µm	pt	µm	pt	µm	pt	µm	pt	µm	pt	µm	pt	µm
Body length	410	1459.07
Peribuccal papillae length							3.9	12.0743
Lateral papillae length	4.4	15.6584
Buccal tube
Length	28.1	–	29.9	–	27.6	–	32.3	–	29.9	–		–		–		–		–		–		–		–		–		–		–		–		–		–		–		–		–		–		–		–
Stylet support insertion point	17.4	61.9217	19.5	65.2174	17.8	64.4928	20.7	64.0867	18.4	61.5385
Anterior width	8	28.4698	9.9	33.1104	9.1	32.971	9	27.8638	9.4	31.4381
Standard width	6.6	23.4875	7.5	25.0836	6.8	24.6377	7.7	23.839	7.4	24.7492
Posterior width	6.9	24.5552	7.7	25.7525	7.2	26.087	7.2	22.291	7.5	25.0836
Standard width/length ratio	0.234875	–	0.250836	–	0.246377	–	0.23839	–	0.247492	–		–		–		–		–		–		–		–		–		–		–		–		–		–		–		–		–		–		–		–
Posterior/anterior width ratio	0.8625	–	0.777778	–	0.791209	–	0.8	–	0.797872	–		–		–		–		–		–		–		–		–		–		–		–		–		–		–		–		–		–		–		–
Claw 1 lengths
External primary branch	15	53.3808	16.6	55.5184	15.3	55.4348			15.2	50.8361
External base + secondary branch	12.5	44.484	12.8	42.8094	11.6	42.029	12.8	39.6285	12.2	40.8027
External branches length ratio	0.833333	–	0.771084	–	0.75817	–		–	0.802632	–		–		–		–		–		–		–		–		–		–		–		–		–		–		–		–		–		–		–		–
Internal primary branch	15.1	53.7367			15.2	55.0725
Internal base + secondary branch	12.8	45.5516	13.3	44.4816	12.1	43.8406	12.7	39.3189	12.3	41.1371
Internal spur							5	15.4799
Internal branches length ratio	0.847682	–		–	0.796053	–		–		–		–		–		–		–		–		–		–		–		–		–		–		–		–		–		–		–		–		–		–
Claw 2 lengths
External primary branch	17.7	62.9893	18.5	61.8729	16	57.971	18.9	58.5139	16.3	54.5151
External base + secondary branch	12.1	43.0605	12.2	40.8027	11.4	41.3043	12.3	38.0805	11.2	37.4582
External branches length ratio	0.683616	–	0.659459	–	0.7125	–	0.650794	–	0.687117	–		–		–		–		–		–		–		–		–		–		–		–		–		–		–		–		–		–		–		–
Internal primary branch	16.3	58.0071	18	60.2007	15.6	56.5217	17	52.6316
Internal base + secondary branch	12	42.7046	12.4	41.4716	10.8	39.1304	13	40.2477	11.5	38.4615
Internal spur	3	10.6762	5.5	18.3946	5.9	21.3768	5.7	17.6471	4.7	15.7191
Internal branches length ratio	0.736196	–	0.688889	–	0.692308	–	0.764706	–		–		–		–		–		–		–		–		–		–		–		–		–		–		–		–		–		–		–		–		–
Claw 3 lengths
External primary branch	18.3	65.1246	18.1	60.5351	17	61.5942			16.2	54.1806
External base + secondary branch	12	42.7046	12.6	42.1405	11.7	42.3913	11.3	34.9845	10.2	34.1137
External branches length ratio	0.655738	–	0.696133	–	0.688235	–		–	0.62963	–		–		–		–		–		–		–		–		–		–		–		–		–		–		–		–		–		–		–		–
Internal primary branch	17.8	63.3452	18.6	62.2074	16.3	59.058	17.4	53.87
Internal base + secondary branch	11.7	41.637	12	40.1338	10.9	39.4928	12.4	38.3901
Internal spur	5.7	20.2847	6	20.0669			5.1	15.7895
Internal branches length ratio	0.657303	–	0.645161	–	0.668712	–	0.712644	–		–		–		–		–		–		–		–		–		–		–		–		–		–		–		–		–		–		–		–		–
Claw 4 lengths
Anterior primary branch	22.9	81.4947	21.7	72.5753
Anterior base + secondary branch	13	46.2633	13	43.4783	12.3	44.5652	13.6	42.1053	12.1	40.4682
Anterior branches length ratio	0.567686	–	0.599078	–		–		–		–		–		–		–		–		–		–		–		–		–		–		–		–		–		–		–		–		–		–		–
Posterior primary branch	19	67.6157							19.3	64.5485
Posterior base + secondary branch	12.4	44.1281	12.5	41.806					11.6	38.796
Posterior spur	5.6	19.9288
Posterior branches length ratio	0.652632	–		–		–		–	0.601036	–		–		–		–		–		–		–		–		–		–		–		–		–		–		–		–		–		–		–		–
Eyes (0 = absent; 1 = present)	1		0		0		0		0
Bars under claws I (0/1)	0		0		0		0		0
Bars under claws II (0/1)	0		0		0		0		0
Bars under claws III (0/1)	0		0		0		0		0
[truncated: 19 more columns]

## Sheet: female stats (μm)
Species	Population	Individual	Body length	Peribuccal papillae length	Lateral papillae length	Buccal tube length	Stylet support insertion point	Buccal tube anterior width	Buccal tube standard width	Buccal tube posterior width	Buccal tube standard width/length ratio	Buccal tube posterior/anterior width ratio	Claw 1 external primary branch	Claw 1 external base + secondary branch	Claw 1 external spur	Claw 1 external branches length ratio	Claw 1 internal primary branch	Claw 1 internal base + secondary branch	Claw 1 internal spur	Claw 1 internal branches length ratio	Claw 2 external primary branch	Claw 2 external base + secondary branch	Claw 2 external spur	Claw 2 external branches length ratio	Claw 2 internal primary branch	Claw 2 internal base + secondary branch	Claw 2 internal spur	Claw 2 internal branches length ratio	Claw 3 external primary branch	Claw 3 external base + secondary branch	Claw 3 external spur	Claw 3 external branches length ratio	Claw 3 internal primary branch	Claw 3 internal base + secondary branch	Claw 3 internal spur	Claw 3 internal branches length ratio	Claw 4 anterior primary branch	Claw 4 anterior base + secondary branch	Claw 4 anterior spur	Claw 4 anterior branches length ratio	Claw 4 posterior primary branch	Claw 4 posterior base + secondary branch	Claw 4 posterior spur	Claw 4 posterior branches length ratio
Milnesium decorum	PT.010	1 (HOL)	705	9.9	7.5	44.5	27.5	17.5	15.3	15.1	0.34382	0.862857	20.1	15.7	#REF!	0.781095	18.6	14.9		0.801075	22.5	16	#REF!	0.711111	19.1	14.9	6.9	0.780105	20.7	16.1	#REF!	0.777778	19.4	15.2		0.783505	26.8	18.4	#REF!	0.686567	25	17.4	6.5	0.696
Milnesium decorum	PT.010	2	761	9.8	7.8	48.8	28.9	20.9	19.6	20	0.401639	0.956938	21.7	16.2	#REF!	0.746544	21.1	15.8	5.5	0.748815	22	16.5	#REF!	0.75		15	6.2		20.3	16.6	#REF!	0.817734	19.9	15.6	6.4	0.78392	27.1	17	#REF!	0.627306	26	16.9		0.65
Milnesium decorum	PT.010	3	610	8.6	6.5	41.8	27.4	14.6	12.7	11.7	0.303828	0.80137	15.9	12.8	#REF!	0.805031	15	11.7	5.2	0.78	16.9	12.8	#REF!	0.757396	16.8	12.7	5.1	0.755952	17.4	12.9	#REF!	0.741379	17.4	12.2		0.701149	21.8	15.5	#REF!	0.711009	20.6	14.7		0.713592
Milnesium decorum	PT.010	4	414		4.1	30.5	19.6	11	9.4	9.8	0.308197	0.890909	13.2	10.3	#REF!	0.780303	13.3	9.9	4.2	0.744361	15.5	9.7	#REF!	0.625806	14.8	9.7	4.2	0.655405	14.2	10.3	#REF!	0.725352		10.4	4.3		18	11.1	#REF!	0.616667	16.1	11.3	4.5	0.701863
Milnesium decorum	PT.010	5	466	6.4	5.6	33.2	21.2	11.2	10.6	9.3	0.319277	0.830357	14.9	12.2	#REF!	0.818792	14.8	11.6		0.783784	16		#REF!		16		6.2		16.4	12	#REF!	0.731707	15.5	11.8	5.2	0.76129	20.5	12.5	#REF!	0.609756	19.3	12.9	5.6	0.668394
Milnesium decorum	PT.010	6	613		7.1	44.4	28	20.7	16.4	16.3	0.369369	0.78744	18.4	13.7	#REF!	0.744565	17.8	13.4	5.5	0.752809	18.9	13.8	#REF!	0.730159	18.4		6.2		21	14.5	#REF!	0.690476	18.9	13.9	5.9	0.73545	25.1	16.5	#REF!	0.657371	23.6	15.2	5.7	0.644068
Milnesium decorum	PT.010	7	783	10.8	8.9	44.3	28.3	23	19.6	19.8	0.442438	0.86087	19.9	15.5	#REF!	0.778894	19.1	15.2	5.4	0.795812	19.5	16	#REF!	0.820513	19.9	15.8	5.9	0.79397	20	15.6	#REF!	0.78	18.8	15.4	5.4	0.819149	24	17.6	#REF!	0.733333	22.9	17.7	4.7	0.772926
Milnesium decorum	PT.010	8													#REF!								#REF!								#REF!								#REF!
Milnesium decorum	PT.010	9													#REF!								#REF!								#REF!								#REF!
Milnesium decorum	PT.010	10													#REF!								#REF!								#REF!								#REF!
Milnesium decorum	PT.010	11													#REF!								#REF!								#REF!								#REF!
Milnesium decorum	PT.010	12													#REF!								#REF!								#REF!								#REF!
Milnesium decorum	PT.010	13													#REF!								#REF!								#REF!								#REF!
Milnesium decorum	PT.010	14													#REF!								#REF!								#REF!								#REF!
Milnesium decorum	PT.010	15													#REF!								#REF!								#REF!								#REF!
Milnesium decorum	PT.010	16													#REF!								#REF!								#REF!								#REF!
Milnesium decorum	PT.010	17													#REF!								#REF!								#REF!								#REF!
Milnesium decorum	PT.010	18													#REF!								#REF!								#REF!								#REF!
Milnesium decorum	PT.010	19													#REF!								#REF!								#REF!								#REF!
Milnesium decorum	PT.010	20													#REF!								#REF!								#REF!								#REF!
Milnesium decorum	PT.010	21													#REF!								#REF!								#REF!								#REF!
Milnesium decorum	PT.010	22													#REF!								#REF!								#REF!								#REF!
Milnesium decorum	PT.010	23													#REF!								#REF!								#REF!								#REF!
Milnesium decorum	PT.010	24													#REF!								#REF!								#REF!								#REF!
Milnesium decorum	PT.010	25													#REF!								#REF!								#REF!								#REF!
Milnesium decorum	PT.010	26													#REF!								#REF!								#REF!								#REF!
Milnesium decorum	PT.010	27													#REF!								#REF!								#REF!								#REF!
Milnesium decorum	PT.010	28													#REF!								#REF!								#REF!								#REF!
Milnesium decorum	PT.010	29													#REF!								#REF!								#REF!								#REF!
Milnesium decorum	PT.010	30													#REF!								#REF!								#REF!								#REF!

## Sheet: female stats (pt)
Species	Population	Individual	Body length	Peribuccal papillae length	Lateral papillae length	Stylet support insertion point	Buccal tube anterior width	Buccal tube standard width	Buccal tube posterior width	Claw 1 external primary branch	Claw 1 external base + secondary branch	Claw 1 external spur	Claw 1 internal primary branch	Claw 1 internal base + secondary branch	Claw 1 internal spur	Claw 2 external primary branch	Claw 2 external base + secondary branch	Claw 2 external spur	Claw 2 internal primary branch	Claw 2 internal base + secondary branch	Claw 2 internal spur	Claw 3 external primary branch	Claw 3 external base + secondary branch	Claw 3 external spur	Claw 3 internal primary branch	Claw 3 internal base + secondary branch	Claw 3 internal spur	Claw 4 anterior primary branch	Claw 4 anterior base + secondary branch	Claw 4 anterior spur	Claw 4 posterior primary branch	Claw 4 posterior base + secondary branch	Claw 4 posterior spur
Milnesium decorum	PT.010	1 (HOL)	1584.27	22.2472	16.8539	61.7978	39.3258	34.382	33.9326	45.1685	35.2809	#REF!	41.7978	33.4831		50.5618	35.9551	#REF!	42.9213	33.4831	15.5056	46.5169	36.1798	#REF!	43.5955	34.1573		60.2247	41.3483	#REF!	56.1798	39.1011	14.6067
Milnesium decorum	PT.010	2	1559.43	20.082	15.9836	59.2213	42.8279	40.1639	40.9836	44.4672	33.1967	#REF!	43.2377	32.377	11.2705	45.082	33.8115	#REF!		30.7377	12.7049	41.5984	34.0164	#REF!	40.7787	31.9672	13.1148	55.5328	34.8361	#REF!	53.2787	34.6311
Milnesium decorum	PT.010	3	1459.33	20.5742	15.5502	65.5502	34.9282	30.3828	27.9904	38.0383	30.622	#REF!	35.8852	27.9904	12.4402	40.4306	30.622	#REF!	40.1914	30.3828	12.201	41.6268	30.8612	#REF!	41.6268	29.1866		52.1531	37.0813	#REF!	49.2823	35.1675
Milnesium decorum	PT.010	4	1357.38		13.4426	64.2623	36.0656	30.8197	32.1311	43.2787	33.7705	#REF!	43.6066	32.459	13.7705	50.8197	31.8033	#REF!	48.5246	31.8033	13.7705	46.5574	33.7705	#REF!		34.0984	14.0984	59.0164	36.3934	#REF!	52.7869	37.0492	14.7541
Milnesium decorum	PT.010	5	1403.61	19.2771	16.8675	63.8554	33.7349	31.9277	28.012	44.8795	36.747	#REF!	44.5783	34.9398		48.1928		#REF!	48.1928		18.6747	49.3976	36.1446	#REF!	46.6867	35.5422	15.6627	61.747	37.6506	#REF!	58.1325	38.8554	16.8675
Milnesium decorum	PT.010	6	1380.63		15.991	63.0631	46.6216	36.9369	36.7117	41.4414	30.8559	#REF!	40.0901	30.1802	12.3874	42.5676	31.0811	#REF!	41.4414		13.964	47.2973	32.6577	#REF!	42.5676	31.3063	13.2883	56.5315	37.1622	#REF!	53.1532	34.2342	12.8378
Milnesium decorum	PT.010	7	1767.49	24.3792	20.0903	63.8826	51.9187	44.2438	44.6953	44.921	34.9887	#REF!	43.1151	34.3115	12.1896	44.0181	36.1174	#REF!	44.921	35.6659	13.3183	45.1467	35.2144	#REF!	42.4379	34.763	12.1896	54.1761	39.7291	#REF!	51.693	39.9549	10.6095
Milnesium decorum	PT.010	8										#REF!						#REF!						#REF!						#REF!
Milnesium decorum	PT.010	9										#REF!						#REF!						#REF!						#REF!
Milnesium decorum	PT.010	10										#REF!						#REF!						#REF!						#REF!
Milnesium decorum	PT.010	11										#REF!						#REF!						#REF!						#REF!
Milnesium decorum	PT.010	12										#REF!						#REF!						#REF!						#REF!
Milnesium decorum	PT.010	13										#REF!						#REF!						#REF!						#REF!
Milnesium decorum	PT.010	14										#REF!						#REF!						#REF!						#REF!
Milnesium decorum	PT.010	15										#REF!						#REF!						#REF!						#REF!
Milnesium decorum	PT.010	16										#REF!						#REF!						#REF!						#REF!
Milnesium decorum	PT.010	17										#REF!						#REF!						#REF!						#REF!
Milnesium decorum	PT.010	18										#REF!						#REF!						#REF!						#REF!
Milnesium decorum	PT.010	19										#REF!						#REF!						#REF!						#REF!
Milnesium decorum	PT.010	20										#REF!						#REF!						#REF!						#REF!
Milnesium decorum	PT.010	21										#REF!						#REF!						#REF!						#REF!
Milnesium decorum	PT.010	22										#REF!						#REF!						#REF!						#REF!
Milnesium decorum	PT.010	23										#REF!						#REF!						#REF!						#REF!
Milnesium decorum	PT.010	24										#REF!						#REF!						#REF!						#REF!
Milnesium decorum	PT.010	25										#REF!						#REF!						#REF!						#REF!
Milnesium decorum	PT.010	26										#REF!						#REF!						#REF!						#REF!
Milnesium decorum	PT.010	27										#REF!						#REF!						#REF!						#REF!
Milnesium decorum	PT.010	28										#REF!						#REF!						#REF!						#REF!
Milnesium decorum	PT.010	29										#REF!						#REF!						#REF!						#REF!
Milnesium decorum	PT.010	30										#REF!						#REF!						#REF!						#REF!

## Sheet: juveniles (μm)
Species	Population	Individual	Body length	Peribuccal papillae length	Lateral papillae length	Buccal tube length	Stylet support insertion point	Buccal tube anterior width	Buccal tube standard width	Buccal tube posterior width	Buccal tube standard width/length ratio	Buccal tube posterior/anterior width ratio	Claw 1 external primary branch	Claw 1 external base + secondary branch	Claw 1 external spur	Claw 1 external branches length ratio	Claw 1 internal primary branch	Claw 1 internal base + secondary branch	Claw 1 internal spur	Claw 1 internal branches length ratio	Claw 2 external primary branch	Claw 2 external base + secondary branch	Claw 2 external spur	Claw 2 external branches length ratio	Claw 2 internal primary branch	Claw 2 internal base + secondary branch	Claw 2 internal spur	Claw 2 internal branches length ratio	Claw 3 external primary branch	Claw 3 external base + secondary branch	Claw 3 external spur	Claw 3 external branches length ratio	Claw 3 internal primary branch	Claw 3 internal base + secondary branch	Claw 3 internal spur	Claw 3 internal branches length ratio	Claw 4 anterior primary branch	Claw 4 anterior base + secondary branch	Claw 4 anterior spur	Claw 4 anterior branches length ratio	Claw 4 posterior primary branch	Claw 4 posterior base + secondary branch	Claw 4 posterior spur	Claw 4 posterior branches length ratio
Milnesium decorum	PT.010	1 (HOL)	265	4.3		23.9	16.3	7.1	6.1	6.5	0.25523	0.915493	12.9	8.8	1.7	0.682171	10.6	8.9	2.7	0.839623		9.4	2.2		12.3	8.8	3	0.715447	12.9	9.3	2.6	0.72093	12.9	9.2	2.6	0.713178	16	9	1.9	0.5625	14.3	9.5	2.8	0.664336
Milnesium decorum	PT.010	2	269			24.8	16.3	7.3	6.8	6.3	0.274194	0.863014	12.1		3.1		10.6	8.6	2.1	0.811321	13.3	9.5	2.3	0.714286	11	9.1	2.3	0.827273	14.3	9	2.5	0.629371	12.3	9.4	3.1	0.764228	15.1	9.6	2.8	0.635762	13.6	8.9	3.1	0.654412
Milnesium decorum	PT.010	3	312		3.9	25.6	16.4	7.3	6.7	6.8	0.261719	0.931507	13.1	9.5	2.5	0.725191	13.1	9.1	3.4	0.694656	14.6	9.8	3.1	0.671233	13.9	9.2	3.2	0.661871	14.6	10.1	2.3	0.691781	13.6	9.4	2.4	0.691176	16.9
Milnesium decorum	PT.010	4	293	4.3	4.5	24.8	16.3	8.3	7.1	6.9	0.28629	0.831325	13.1	8.9	2.4	0.679389	12.9	9	3.2	0.697674	13.7	9.2		0.671533	12.8	8.9		0.695312	13.7	9.5	3.2	0.693431			3.5		16.6				15.5
Milnesium decorum	PT.010	5	299	4	3.1	24	16.6	7.2	6.5	6.5	0.270833	0.902778	11.8	8.3	2	0.70339		8.4	3.2		12.4	8.3		0.669355		8.6	2.4		12.3	8.6		0.699187		8.7	3.3		14.6	9	3.1	0.616438	13.1	8.5	3.1	0.648855
Milnesium decorum	PT.010	6	322	3.4		24.5	16.8	7.3	6.6	6.2	0.269388	0.849315	12.2	8.6		0.704918	11.6	8.3		0.715517	13	9	2.6	0.692308	11.9	8.5	3.7	0.714286	13.1	9.2		0.70229	12.8	9.7	2.6	0.757812	15.3				14.3
Milnesium decorum	PT.010	7	300			23.6	15.7	7.6	6.3	6.7	0.266949	0.881579	11.9	8.5		0.714286	11.2	8.8	3.4	0.785714	13.2	8.8	2.8	0.666667	11.7	8.8	4	0.752137	13.2	8.9		0.674242	12.5	8.7	3.6	0.696
Milnesium decorum	PT.010	8	296	3.4	3.6	24.2	16.5	8.1	6.5	6.8	0.268595	0.839506	11.5	8.6		0.747826		8	3.2		11.4				11.2				12.5	8.8		0.704		8.6	3.1		14	9	2.4	0.642857	13.3	8.4	2.9	0.631579
Milnesium decorum	PT.010	9				23.7	16	8.3	6.8	7	0.28692	0.843373		8.9	2		11.3	9.4	2.3	0.831858	12.9	8.9	2.6	0.689922	12.3		3.6		12.8	9.3		0.726562	13.1				15.4	8.8		0.571429	14.7	9.1	3.6	0.619048
Milnesium decorum	PT.010	10
Milnesium decorum	PT.010	11
Milnesium decorum	PT.010	12
Milnesium decorum	PT.010	13
Milnesium decorum	PT.010	14
Milnesium decorum	PT.010	15
Milnesium decorum	PT.010	16
Milnesium decorum	PT.010	17
Milnesium decorum	PT.010	18
Milnesium decorum	PT.010	19
Milnesium decorum	PT.010	20
Milnesium decorum	PT.010	21
Milnesium decorum	PT.010	22
Milnesium decorum	PT.010	23
Milnesium decorum	PT.010	24
Milnesium decorum	PT.010	25
Milnesium decorum	PT.010	26
Milnesium decorum	PT.010	27
Milnesium decorum	PT.010	28
Milnesium decorum	PT.010	29
Milnesium decorum	PT.010	30

## Sheet: juveniles stats (pt)
Species	Population	Individual	Body length	Peribuccal papillae length	Lateral papillae length	Stylet support insertion point	Buccal tube anterior width	Buccal tube standard width	Buccal tube posterior width	Claw 1 external primary branch	Claw 1 external base + secondary branch	Claw 1 external spur	Claw 1 internal primary branch	Claw 1 internal base + secondary branch	Claw 1 internal spur	Claw 2 external primary branch	Claw 2 external base + secondary branch	Claw 2 external spur	Claw 2 internal primary branch	Claw 2 internal base + secondary branch	Claw 2 internal spur	Claw 3 external primary branch	Claw 3 external base + secondary branch	Claw 3 external spur	Claw 3 internal primary branch	Claw 3 internal base + secondary branch	Claw 3 internal spur	Claw 4 anterior primary branch	Claw 4 anterior base + secondary branch	Claw 4 anterior spur	Claw 4 posterior primary branch	Claw 4 posterior base + secondary branch	Claw 4 posterior spur
Milnesium decorum	PT.010	1 (HOL)	1108.79	17.9916		68.2008	29.7071	25.523	27.1967	53.9749	36.8201	7.11297	44.3515	37.2385	11.2971		39.3305	9.20502	51.4644	36.8201	12.5523	53.9749	38.9121	10.8787	53.9749	38.4937	10.8787	66.9456	37.6569	7.94979	59.8326	39.749	11.7155
Milnesium decorum	PT.010	2	1084.68			65.7258	29.4355	27.4194	25.4032	48.7903		12.5	42.7419	34.6774	8.46774	53.629	38.3065	9.27419	44.3548	36.6935	9.27419	57.6613	36.2903	10.0806	49.5968	37.9032	12.5	60.8871	38.7097	11.2903	54.8387	35.8871	12.5
Milnesium decorum	PT.010	3	1218.75		15.2344	64.0625	28.5156	26.1719	26.5625	51.1719	37.1094	9.76562	51.1719	35.5469	13.2812	57.0312	38.2812	12.1094	54.2969	35.9375	12.5	57.0312	39.4531	8.98437	53.125	36.7188	9.375	66.0156
Milnesium decorum	PT.010	4	1181.45	17.3387	18.1452	65.7258	33.4677	28.629	27.8226	52.8226	35.8871	9.67742	52.0161	36.2903	12.9032	55.2419	37.0968		51.6129	35.8871		55.2419	38.3065	12.9032			14.1129	66.9355			62.5
Milnesium decorum	PT.010	5	1245.83	16.6667	12.9167	69.1667	30	27.0833	27.0833	49.1667	34.5833	8.33333		35	13.3333	51.6667	34.5833			35.8333	10	51.25	35.8333			36.25	13.75	60.8333	37.5	12.9167	54.5833	35.4167	12.9167
Milnesium decorum	PT.010	6	1314.29	13.8776		68.5714	29.7959	26.9388	25.3061	49.7959	35.102		47.3469	33.8776		53.0612	36.7347	10.6122	48.5714	34.6939	15.102	53.4694	37.551		52.2449	39.5918	10.6122	62.449			58.3673
Milnesium decorum	PT.010	7	1271.19			66.5254	32.2034	26.6949	28.3898	50.4237	36.0169		47.4576	37.2881	14.4068	55.9322	37.2881	11.8644	49.5763	37.2881	16.9492	55.9322	37.7119		52.9661	36.8644	15.2542
Milnesium decorum	PT.010	8	1223.14	14.0496	14.876	68.1818	33.4711	26.8595	28.0992	47.5207	35.5372			33.0579	13.2231	47.1074			46.281			51.6529	36.3636			35.5372	12.8099	57.8512	37.1901	9.91736	54.9587	34.7107	11.9835
Milnesium decorum	PT.010	9				67.5105	35.0211	28.692	29.5359		37.5527	8.43882	47.6793	39.6624	9.70464	54.4304	37.5527	10.9705	51.8987		15.1899	54.0084	39.2405		55.2743			64.9789	37.1308		62.0253	38.3966	15.1899
Milnesium decorum	PT.010	10
Milnesium decorum	PT.010	11
Milnesium decorum	PT.010	12
Milnesium decorum	PT.010	13
Milnesium decorum	PT.010	14
Milnesium decorum	PT.010	15
Milnesium decorum	PT.010	16
Milnesium decorum	PT.010	17
Milnesium decorum	PT.010	18
Milnesium decorum	PT.010	19
Milnesium decorum	PT.010	20
Milnesium decorum	PT.010	21
Milnesium decorum	PT.010	22
Milnesium decorum	PT.010	23
Milnesium decorum	PT.010	24
Milnesium decorum	PT.010	25
Milnesium decorum	PT.010	26
Milnesium decorum	PT.010	27
Milnesium decorum	PT.010	28
Milnesium decorum	PT.010	29
Milnesium decorum	PT.010	30
